# Supplementary material for: A positive feed-forward loop between LncRNA-URRCC and EGFL7/P-AKT/FOXO3 signaling promotes proliferation and metastasis of clear cell renal cell carcinoma
Source: Mol Cancer. 2019 Apr 5;18:81. doi: 10.1186/s12943-019-0998-y (PMC6449923; doi:10.1186/s12943-019-0998-y)
Supplement: Supplementary file 2 — Table S2. Sequences of oligonucleotides used in this study. (XLSX 10 kb) [file 12943_2019_998_MOESM2_ESM.xlsx]

## Sheet: Sheet1
Table S2
Sequences of oligonucleotides
names			Sequences
1	sh-control		5'TTCTCCGAACGTGTCACGT3'
2	sh-URRCC-001		5'TCACTTAGCTGCACATTCA3'
3	sh-URRCC-002		5'GGATGCAGATAGTGGAGAT3'
4	si-NC		5'AGCGUUCACUCCCAACCUGTT3'
5	si-EGFL7-1		5'GUACAUCCAUUAUAAG CUGTT3'
6	si-EGFL7-2		5'GCCGGCGACGACUUCUCCCTT3'
