# Supplementary material for: A positive feed-forward loop between LncRNA-URRCC and EGFL7/P-AKT/FOXO3 signaling promotes proliferation and metastasis of clear cell renal cell carcinoma
Source: Mol Cancer. 2019 Apr 5;18:81. doi: 10.1186/s12943-019-0998-y (PMC6449923; doi:10.1186/s12943-019-0998-y)
Supplement: Supplementary file 3 — Figure S1. A: Flow chart of selecting dysregulated lncRNAs from two public RCC Dataset (GSE46699 and GSE53757). B and C: Heatmaps of dysregulated lncRNAs from GSE53757 (B) and GSE46699 (C). D: Comparison of AK026225 and AK055783 expression in 20 paired renal cancer tissues and adjacent non-cancer tissues via qRT-PCR. E: The chromosome location of URRCC via using ensemble software. F: The nucleotide sequence of full-length human URRCC. G: The location of URRCC predicted by lncLocator (http://www.csbio.sjtu.edu.cn/bioinf/lncLocator/). (ZIP 987 kb) [file 12943_2019_998_MOESM3_ESM.zip]

Archive with 2 entries (2 files):
- Supplementary Figure-R 1_1.pdf
- Supplementary Figure-R 1_2.pdf
