# Supplementary material for: A positive feed-forward loop between LncRNA-URRCC and EGFL7/P-AKT/FOXO3 signaling promotes proliferation and metastasis of clear cell renal cell carcinoma
Source: Mol Cancer. 2019 Apr 5;18:81. doi: 10.1186/s12943-019-0998-y (PMC6449923; doi:10.1186/s12943-019-0998-y)
Supplement: Supplementary file 5 — Table S4. Clinical characteristics of 116 ccRCC patients according to URRCC expression levels. (XLSX 14 kb) [file 12943_2019_998_MOESM5_ESM.xlsx]

## Sheet: Sheet1
	Table S4 Clinical characteristics of 116 ccRCC patients according to URRCC expression levels.
	Parameter		N	URRCC expressiona	X2	p valueb
				low high
	All cases		116	58 58
	Age				0.883	0.347
		<60	49	27 22
		≥60	67	31 36
	Gender				0.142	0.706
		Female	48	25 23
		Male	68	33 35
	Tumor Size(cm)				5.495	0.019*
		≤4	76	44 32
		>4	40	14 26
	T stage				6.915	0.009*
		T1-2	81	47 34
		T3-4	35	11 24
	Tumor Side				0.139	0.71
		Left	54	26 28
		Right	62	32 30
	Fuhrman				0.173	0.678
		I-II	84	43 41
		III-IV	32	15 17
	Metastasis				7.186	0.007*
		Negative	87	49 38
		Positive	29	8 21
	a. For URRCC expression, median values were used as the cut-off
	point for definition of subgroups (low expression and high expression groups).
	b. p value from Chi-square test. *Statistically significant (p < 0.05).
