# Supplementary material for: A positive feed-forward loop between LncRNA-URRCC and EGFL7/P-AKT/FOXO3 signaling promotes proliferation and metastasis of clear cell renal cell carcinoma
Source: Mol Cancer. 2019 Apr 5;18:81. doi: 10.1186/s12943-019-0998-y (PMC6449923; doi:10.1186/s12943-019-0998-y)
Supplement: Supplementary file 6 — Table S5. Univariate and Multivariate Cox Regression Analyses of URRCC. (XLSX 11 kb) [file 12943_2019_998_MOESM6_ESM.xlsx]

## Sheet: Sheet1
Table S5. Univariate and Multivariate Cox Regression Analyses of URRCC
Expression Levels and Overall Cancer Survival in Subjects with RCC.
	Univariate Analysis		Multivariate Analysis
	HR (95% CI)	P Value	HR (95% CI)	P Value
URRCC expression		0.001*		0.003*
low	1.0 (Reference)		1.0 (Reference)
high	2.59(1.46-4.33)		2.44(1.36-4.40)
Tumor size		0.035*		0.159
<4cm	1.0 (Reference)		1.0 (Reference)
≥4cm	1.59(1.44-2.74)		1.15(0.87-2.42)
T Stage		0.038*		0.15
I-II	1.0 (Reference)		1.0 (Reference)
III-IV	1.42(1.25-2.68)		1.51(0.86-2.63)
Metastasis		0.026*		0.146
No	1.0 (Reference)		1.0 (Reference)
Yes	1.47(1.05-1.86)		1.15(0.30-1.40)
Age		0.685		0.907
<60	1.0 (Reference)		1.0 (Reference)
≥60	1.01(0.99-1.32)		0.97(0.57-1.65)
Sex		0.34		0.9
Women	1.0 (Reference)		1.0 (Reference)
Men	0.79(0.59-1.37)		1.04(0.59-1.81)
Furhman		0.149		0.495
I-II	1.0 (Reference)		1.0 (Reference)
III-IV	0.64(0.45-1.74)		0.77(0.37-1.62)
Abbreviations: CI, confidence interval; HR, hazard ratio.
*Statistically significant (p < 0.05)
p value from Cox regression analyses.
