# Supplementary material for: A positive feed-forward loop between LncRNA-URRCC and EGFL7/P-AKT/FOXO3 signaling promotes proliferation and metastasis of clear cell renal cell carcinoma
Source: Mol Cancer. 2019 Apr 5;18:81. doi: 10.1186/s12943-019-0998-y (PMC6449923; doi:10.1186/s12943-019-0998-y)
Supplement: Supplementary file 8 — Figure S3. A: Heatmaps of dysregulated mRNAs expression between sh-control and sh-URRCC groups in the treated A498 cells. B: Volcano plots of the differentially expressed mRNAs. Green and red spots represent p value less than 0.05. Red spots represent fold change more than 2.0. Green spots represent fold change less than 0.5. C: JMY mRNA level in ccRCC tissues compared with normal renal tissues from TCGA KIRC dataset. D: Kaplan–Meier analyses of the correlations between URRCC expression and overall survival of 530 ccRCC patients from TCGA KIRC dataset. Log-rank test was used to calculate p values. E: Correlation between URRCC and EGFL7 in mRNA level in cell lines. F: mRNA level of EGFL7 in different treatment groups. G and H: ChIP analyses of A498 and OSRC-2 cells treated with sh-control, sh-URRCC or sh-URRCC+TSA(100 nM) were conducted on the EGFL7 promoter regions using anti-acetyl-histone H3 and anti-acetyl-histone H4. Enrichment was determined relative to input controls. I: Representative Ki67 IHC staining of xenograft tumors from sh-control, sh-URRCC, mock, and oe-URRCC groups (200×, 400×). (ZIP 220 kb) [file 12943_2019_998_MOESM8_ESM.zip]

Archive with 2 entries (2 files):
- Supplementary Figure-R 3_1.pdf
- Supplementary Figure-R 3_2.pdf
