# Supplementary material for: A positive feed-forward loop between LncRNA-URRCC and EGFL7/P-AKT/FOXO3 signaling promotes proliferation and metastasis of clear cell renal cell carcinoma
Source: Mol Cancer. 2019 Apr 5;18:81. doi: 10.1186/s12943-019-0998-y (PMC6449923; doi:10.1186/s12943-019-0998-y)
Supplement: Supplementary file 9 — Table S6. Small mRNA array data. (XLSX 147 kb) [file 12943_2019_998_MOESM9_ESM.xlsx]

## Sheet: Test Sample Data
mRNA ID	Well	sh-URRCC
		RNAi1	RNAi2	RNAi3	exp4	exp5	exp6	exp7	exp8	exp9	exp10	AVG	SD
ABCG2	A01	31.8785	31.7393	31.6102								31.7427	0.134167
AGTR1	A02	Undetermined	Undetermined	Undetermined								35	0
AHR	A03	21.6594	21.6238	22.336								21.8731	0.401295
AKT3	A04	24.344	24.3553	25.18								24.6264	0.479413
ANXA11	A05	18.5373	19.3756	19.9941								19.3023	0.731135
BCL2	A06	27.8711	27.7127	28.8712								28.1516	0.628126
BCL2L1	A07	20.625	20.8555	22.2258								21.2355	0.86538
BCL2L2	A08	23.747	23.5341	24.1575								23.8129	0.316831
BCL6	A09	27.2349	28.4478	28.4676								28.0501	0.706061
BDNF	A10	29.5864	28.1764	28.4269								28.7299	0.75224
BNIP3	A11	18.8346	19.3061	19.6542								19.265	0.411327
CAPRIN1	A12	20.7585	20.1371	20.3554								20.417	0.315248
CARD10	A13	28.3161	26.6498	28.218								27.728	0.935011
CASP3	A14	26.8696	26.2704	26.79								26.6433	0.32541
CASP9	A15	23.7569	24.5538	24.7852								24.3653	0.539493
CCL4	A16	30.5035	32.9841	31.6031								31.6969	1.24299
CCND1	A17	21.2455	20.1918	20.7742								20.7372	0.527833
CCND2	A18	35.3877	Undetermined	Undetermined								35	0
CCND3	A19	20.926	21.1382	21.2993								21.1212	0.18725
CCNE1	A20	25.2181	24.0978	24.294								24.5367	0.598293
CCNE2	A21	24.6608	22.5907	22.8339								23.3618	1.13154
CCNG1	A22	24.012	25.0421	25.7962								24.9501	0.89567
CD276	A23	29.2781	28.1534	29.8804								29.104	0.876597
CD34	A24	28.6585	29.1901	30.4473								29.432	0.918631
CD40LG	C01	35.2154	34.7185	35.6403								34.9062	0.162521
CD44	C02	27.2291	25.1416	26.3812								26.2506	1.04981
CD46	C03	21.8456	21.6938	22.0367								21.8587	0.171848
CDC25A	C04	24.6926	23.856	24.706								24.4182	0.486929
CDC27	C05	22.845	22.9534	23.9093								23.2359	0.58569
CDC34	C06	24.2949	23.279	24.4872								24.0204	0.649173
CDK2	C07	22.0797	22.0779	23.1703								22.4426	0.630167
CDK4	C08	19.103	18.9353	18.9864								19.0082	0.0859327
CDK6	C09	28.2922	26.2421	26.9421								27.1588	1.04208
CDKN1A	C10	30.4135	30.1402	31.104								30.5526	0.496719
CDKN1B	C11	24.5321	25.2676	25.4633								25.0877	0.490968
CDKN1C	C12	29.7916	30.0613	29.1517								29.6682	0.467169
CDKN2A	C13	33.0967	33.9837	34.3631								33.8145	0.649927
COL1A1	C14	31.5707	30.3543	31.5127								31.1459	0.686153
COL1A2	C15	Undetermined	Undetermined	Undetermined								35	0
CORO1A	C16	Undetermined	Undetermined	36.0361								35	0
CTBP1	C17	27.7867	25.773	28.4328								27.3308	1.38725
CTGF	C18	22.2126	21.6903	22.568								22.157	0.441484
CTNNB1	C19	20.4829	20.3947	21.2436								20.7071	0.466759
CYP3A4	C20	28.2027	28.9786	28.9505								28.7106	0.440096
CYP7A1	C21	38.1381	32.2635	Undetermined								34.0878	1.57994
DICER1	C22	30.2563	30.268	30.8677								30.464	0.349627
DKK1	C23	Undetermined	Undetermined	Undetermined								35	0
DLL1	C24	31.8459	Undetermined	31.8013								32.8824	1.83403
DMTF1	E01	26.9841	26.2346	27.2157								26.8115	0.512843
DNMT3B	E02	28.3359	28.2458	29.1002								28.5606	0.469481
DUSP1	E03	32.2987	29.9989	30.1898								30.8292	1.27625
DUSP10	E04	24.3288	23.8325	23.916								24.0258	0.265732
E2F1	E05	25.9917	25.9571	25.3128								25.7539	0.382361
E2F2	E06	19.6008	19.0382	20.1419								19.5936	0.551881
E2F3	E07	29.9095	30.7891	29.9004								30.1997	0.510497
EGFL7	E08	34.1656	33.698	33.3383								33.734	0.414794
EGFR	E09	20.1888	20.0312	20.6145								20.2782	0.301749
EGR2	E10	27.1619	25.1501	26.1064								26.1395	1.00632
PPP1CA	E11	19.7992	20.0439	20.5237								20.1223	0.36854
PSMD9	E12	21.3142	20.9016	21.2561								21.1573	0.223338
PTEN	E13	23.6625	23.5171	23.4423								23.5406	0.111963
PTGS2	E14	26.4904	26.7869	27.0081								26.7618	0.259745
PTK2	E15	22.4275	21.931	22.4865								22.2817	0.305149
RAB22A	E16	22.0695	21.6341	21.8941								21.8659	0.21909
RAB5A	E17	21.1664	21.1678	21.4261								21.2534	0.149564
RASA1	E18	26.3326	25.8321	26.4138								26.1928	0.314991
RECK	E19	22.7941	22.9443	23.1895								22.976	0.199552
RHOA	E20	17.5022	17.8403	18.3749								17.9058	0.440017
SERPINE1	E21	18.3394	17.0633	17.573								17.6586	0.642335
SGPL1	E22	22.6623	22.3632	22.7291								22.5849	0.194859
SIRT1	E23	25.2269	24.6697	25.6973								25.198	0.514423
SMO	E24	22.1152	23.4844	24.8588								23.4861	1.37177
SNAI2	G01	23.0879	21.2378	21.9528								22.0928	0.932977
SOCS3	G02	21.8223	21.4015	21.8839								21.7026	0.262535
SOX2	G03	29.4473	30.389	28.7607								29.5323	0.817483
SOX4	G04	23.5754	23.7495	24.8574								24.0608	0.695408
SP1	G05	Undetermined	31.9017	Undetermined								33.9672	1.78878
SPARC	G06	16.3696	16.6154	16.9591								16.6481	0.296121
TGFB2	G07	21.8172	22.6618	23.7524								22.7438	0.970168
TGFBR2	G08	22.7093	22.3198	23.3684								22.7992	0.530037
THBS1	G09	19.0696	18.3475	19.1473								18.8548	0.441043
TIMP3	G10	Undetermined	Undetermined	32.5832								34.1944	1.39534
TLR4	G11	27.3677	26.3377	27.1132								26.9395	0.536529
TNC	G12	22.5469	21.3979	21.9998								21.9815	0.574688
TPPP3	G13	31.1525	33.8685	37.1667								33.3403	1.97739
TRAF6	G14	33.7619	39.2468	33.0658								33.9426	0.979693
VCAM1	G15	18.2746	19.0836	19.2914								18.8832	0.537173
WNT1	G16	31.8803	30.9096	32.5788								31.7896	0.838307
XBP1	G17	19.554	19.763	20.3116								19.8762	0.391303
ZEB1	G18	26.4921	26.3392	26.5133								26.4482	0.0950066
ZEB2	G19	23.8007	24.122	24.6869								24.2032	0.448678
ZIC3	G20	Undetermined	39.9621	Undetermined								35	0
ERBB3	G21	32.3776	Undetermined	Undetermined								34.1259	1.51402
ESR1	G22	Undetermined	Undetermined	Undetermined								35	0
ETS1	G23	24.6919	23.2283	24.4648								24.1284	0.787698
EZH2	G24	21.4964	21.2683	21.2276								21.3308	0.144857
FABP4	I01	31.8089	29.1801	30.8333								30.6074	1.32885
FAS	I02	28.1457	27.7096	28.6848								28.18	0.48847
FGF7	I03	Undetermined	Undetermined	Undetermined								35	0
FOXA2	I04	Undetermined	38.237	Undetermined								35	0
FOXO1	I05	25.8919	25.7452	25.6103								25.7491	0.140866
FZD3	I06	28.5426	28.345	29.1406								28.676	0.414253
GADD45A	I07	24.2956	22.4834	24.3308								23.7033	1.05661
GATA6	I08	24.6817	24.0859	24.6097								24.4591	0.325155
GLI1	I09	25.6018	27.1909	27.422								26.7382	0.990921
HDAC1	I10	19.4798	20.0695	20.0907								19.88	0.346751
HES1	I11	34.8082	Undetermined	36.5789								34.9361	0.110738
HMGA2	I12	22.663	20.5154	20.3005								21.1596	1.30639
HOXA11	I13	26.2934	25.3246	26.009								25.8757	0.497984
HOXA9	I14	22.3998	22.3454	22.5749								22.44	0.11994
HOXB5	I15	31.16	30.1497	31.1731								30.8276	0.58713
HOXB7	I16	24.4128	24.2488	24.6905								24.4507	0.223251
HOXB8	I17	26.1849	26.8561	28.121								27.054	0.983075
HOXC8	I18	25.7848	25.7139	26.1041								25.8676	0.207901
HOXD10	I19	22.718	22.9388	23.1558								22.9375	0.218944
HRAS	I20	24.7816	22.9912	24.2046								23.9925	0.913846
ICAM1	I21	21.2086	21.0671	21.4947								21.2568	0.217867
IFI27	I22	23.2505	22.9214	23.5895								23.2538	0.334034
IGF1	I23	Undetermined	38.1798	39.9289								35	0
IGF1R	I24	23.0047	23.8808	24.1033								23.663	0.580796
IGF2	K01	33.4137	32.3063	34.2035								33.3078	0.953033
IGF2BP1	K02	28.9701	30.8576	32.7722								30.8666	1.90106
IKBKE	K03	29.6391	29.4517	30.1835								29.7581	0.38015
IL1B	K04	25.8573	27.5348	27.7061								27.0327	1.02158
IL24	K05	27.5113	31.1424	30.1243								29.5927	1.87302
IL6	K06	20.555	18.1901	19.0876								19.2776	1.19384
IL6R	K07	26.3895	26.2726	27.3238								26.662	0.576121
ITGB1	K08	30.5216	30.9773	30.7646								30.7545	0.227983
ITGB3	K09	19.926	20.7663	21.4782								20.7235	0.777021
ITGB8	K10	23.2671	23.1578	24.0079								23.4776	0.462465
JAG1	K11	23.5625	22.853	23.2328								23.2161	0.355054
JMY	K12	26.3877	25.8469	24.991								25.7419	0.704222
JUN	K13	24.2547	23.1457	24.1754								23.8586	0.618632
KIT	K14	29.6774	31.2563	31.4728								30.8022	0.980109
KRAS	K15	24.303	24.1064	25.011								24.4735	0.475768
LAMC2	K16	20.8686	19.8725	20.1036								20.2815	0.521395
LPL	K17	30.1638	30.5805	30.0417								30.262	0.282529
LRP1	K18	25.2095	25.8922	27.1573								26.0863	0.988261
MACC1	K19	Undetermined	31.1444	30.9469								32.3638	2.28519
MAGEA3	K20	21.2218	20.7875	20.7213								20.9102	0.271904
MAP2K1	K21	21.8014	21.4346	21.8134								21.6832	0.215295
MAPK1	K22	21.2039	20.6159	20.6416								20.8205	0.332325
MAPK11	K23	29.2305	29.3111	29.7296								29.4237	0.267911
MAPK14	K24	21.8794	22.0918	22.7499								22.2404	0.453838
MAPK3	M01	20.4339	21.4484	21.7314								21.2046	0.682242
MAPK7	M02	25.66	25.4669	26.8773								26.0014	0.764694
MAPK8	M03	24.6067	24.1451	25.0532								24.6017	0.454098
MCL1	M04	30.329	26.7826	29.093								28.7349	1.8001
MDM4	M05	25.3986	25.489	26.0693								25.6523	0.363921
MET	M06	21.2408	21.3725	22.8507								21.8214	0.893887
MMP1	M07	29.9406	30.7186	31.8899								30.8497	0.981205
MMP10	M08	28.8709	28.7296	29.1445								28.915	0.210914
MMP13	M09	24.2084	24.5759	24.8145								24.5329	0.305333
MMP16	M10	26.5947	26.4623	26.8167								26.6246	0.179047
MMP2	M11	26.7325	26.158	29.024								27.3049	1.51631
MMP9	M12	26.2925	26.0827	26.0346								26.1366	0.137138
MTA1	M13	24.5034	24.451	25.8228								24.9258	0.777304
MTSS1	M14	21.8768	21.599	22.398								21.9579	0.405606
NANOG	M15	31.1711	31.6273	31.6081								31.4688	0.258009
NOTCH1	M16	26.1961	25.4792	26.5934								26.0896	0.564665
NOTCH2	M17	22.4898	22.3391	23.9468								22.9253	0.887918
P2RX7	M18	27.4176	28.4512	29.2804								28.3831	0.933276
PAK1	M19	23.1043	23.4833	24.4252								23.6709	0.680138
PARP8	M20	28.1534	27.7737	28.0297								27.9856	0.193678
PDCD4	M21	21.7468	23.182	23.4721								22.8003	0.92381
PHB	M22	18.3962	18.1739	18.6226								18.3976	0.224396
PIK3R1	M23	23.9961	24.2946	24.6375								24.3094	0.320919
MYC	M24	22.9851	22.6296	22.1643								22.593	0.411617
KLF4	O01	24.7349	22.4736	23.3372								23.5152	1.14112
TGFB1	O02	21.4064	21.3613	22.6834								21.817	0.750656
AR	O03	29.023	29.8409	30.5422								29.802	0.760355
MTPN	O04	21.6713	21.4914	21.9544								21.7057	0.233421
RTL1	O05	Undetermined	27.8873	29.6237								30.837	3.70832
PTPN11	O06	21.1355	20.7029	21.5333								21.1239	0.415305
BIRC5	O07	20.2069	18.9303	19.8141								19.6504	0.653834
POU5F1	O08	30.8016	29.6106	30.4107								30.2743	0.607114
PPARG	O09	32.7139	30.5999	31.5511								31.6216	1.05875
VEGFA	O10	29.4078	30.1629	31.9449								30.5052	1.3027
Actb	O11	12.5435	12.342	12.5893								12.4916	0.131546
Act b	O12	12.6099	12.2881	12.9803								12.6261	0.346337
B2m	O13	14.8064	14.7614	14.8375								14.8018	0.0382322
B2 m	O14	14.9592	14.9065	15.035								14.9669	0.0645946
Gapdh	O15	12.3936	12.7184	12.923								12.6783	0.266974
Gapd h	O16	12.474	12.7417	12.869								12.6949	0.201627
Gusb	O17	20.2319	20.5963	21.0125								20.6135	0.390592
Gus b	O18	20.2666	20.5335	21.2485								20.6829	0.507713
Hsp90ab1	O19	15.3544	15.3015	15.6156								15.4238	0.168141
Hsp90ab 1	O20	15.3709	15.3056	15.7404								15.4723	0.234487
RTC	O21	14.4397	14.5622	15.4494								14.8171	0.55099
RTC	O22	14.8697	14.3421	15.2409								14.8176	0.451659
GDC	O23	Undetermined	Undetermined	Undetermined								35	0
GDC	O24	Undetermined	Undetermined	Undetermined								35	0

## Sheet: Control Sample Data
mRNA ID	Well	sh-control
		NC1	NC2	NC3	exp4	exp5	exp6	exp7	exp8	exp9	exp10	AVG	SD
ABCG2	A01	30.6429	31.6274	30.837								31.0358	0.521514
AGTR1	A02	Undetermined	Undetermined	Undetermined								35	0
AHR	A03	21.589	22.3223	21.5949								21.8354	0.421689
AKT3	A04	24.6185	25.627	24.8517								25.0324	0.527999
ANXA11	A05	19.5716	20.1133	19.6279								19.771	0.297851
BCL2	A06	28.2473	28.8862	28.6444								28.5926	0.322589
BCL2L1	A07	21.6173	22.9197	21.9306								22.1558	0.679768
BCL2L2	A08	23.9375	24.7319	23.6547								24.108	0.558443
BCL6	A09	28.81	29.9391	28.3547								29.0346	0.815752
BDNF	A10	28.5187	29.1153	28.1754								28.6032	0.475616
BNIP3	A11	19.6276	19.9802	19.7817								19.7965	0.176774
CAPRIN1	A12	20.5945	21.6051	20.5859								20.9285	0.585956
CARD10	A13	27.6713	28.7489	27.5359								27.9853	0.66467
CASP3	A14	26.5349	26.8647	26.6089								26.6695	0.173066
CASP9	A15	24.1974	24.9813	24.3913								24.5233	0.4083
CCL4	A16	31.7167	30.993	32.6121								31.7739	0.811061
CCND1	A17	21.3795	22.6037	21.03								21.6711	0.826386
CCND2	A18	34.0143	Undetermined	Undetermined								34.6714	0.569109
CCND3	A19	21.0794	21.9574	21.6371								21.5579	0.444321
CCNE1	A20	23.8468	24.8742	23.8376								24.1862	0.595822
CCNE2	A21	22.8458	23.6548	23.3674								23.2894	0.410122
CCNG1	A22	24.6111	24.8409	25.0174								24.8231	0.203713
CD276	A23	29.3004	30.4979	29.5418								29.78	0.633291
CD34	A24	29.7681	31.0037	30.9402								30.5707	0.695805
CD40LG	C01	35.5451	37.1479	36.7892								35	0
CD44	C02	25.97	27.225	25.6483								26.2811	0.833131
CD46	C03	22.4765	22.9682	22.3023								22.5823	0.345344
CDC25A	C04	24.1897	25.2795	24.3291								24.5994	0.593052
CDC27	C05	23.0778	23.5693	23.3134								23.3202	0.245796
CDC34	C06	24.7028	25.0714	24.4044								24.7262	0.334113
CDK2	C07	23.0027	23.8681	23.2438								23.3715	0.44662
CDK4	C08	19.2186	19.5912	19.3194								19.3764	0.192755
CDK6	C09	26.9792	28.5369	26.6819								27.3993	0.996302
CDKN1A	C10	30.0247	30.0706	30.4823								30.1925	0.251983
CDKN1B	C11	25.7449	25.7299	25.4838								25.6529	0.146579
CDKN1C	C12	28.8589	29.4786	28.687								29.0082	0.41639
CDKN2A	C13	33.1713	34.6033	34.2297								34.0014	0.742817
COL1A1	C14	30.8297	35.0168	31.6157								32.4818	2.21596
COL1A2	C15	35.3594	Undetermined	39.4106								35	0
CORO1A	C16	Undetermined	Undetermined	32.1668								34.0556	1.63573
CTBP1	C17	28.8943	29.1689	28.065								28.7094	0.574711
CTGF	C18	23.7672	23.9792	23.6273								23.7913	0.177174
CTNNB1	C19	21.0279	21.895	21.8904								21.6045	0.499294
CYP3A4	C20	28.6298	28.6145	28.372								28.5388	0.144607
CYP7A1	C21	Undetermined	Undetermined	33.0744								34.3581	1.11177
DICER1	C22	30.2557	31.8375	30.7308								30.9413	0.811617
DKK1	C23	Undetermined	Undetermined	Undetermined								35	0
DLL1	C24	32.2054	Undetermined	32.469								33.2248	1.54298
DMTF1	E01	26.7878	27.0815	26.8369								26.9021	0.157294
DNMT3B	E02	28.1094	29.5927	28.5444								28.7488	0.762533
DUSP1	E03	32.4288	32.1051	32.2257								32.2532	0.163561
DUSP10	E04	24.1625	25.3279	24.3071								24.5992	0.63524
E2F1	E05	26.1866	26.4354	26.0469								26.2229	0.196783
E2F2	E06	19.3546	20.8671	19.3523								19.858	0.873936
E2F3	E07	30.2565	33.7434	30.1887								31.3962	2.03303
EGFL7	E08	32.4347	32.6286	32.5361								32.5331	0.0969749
EGFR	E09	20.0644	21.1633	19.8279								20.3519	0.712583
EGR2	E10	25.9544	27.6007	25.3689								26.308	1.15714
PPP1CA	E11	20.1199	20.9125	20.1845								20.4056	0.44012
PSMD9	E12	21.5924	22.0757	21.5743								21.7475	0.284388
PTEN	E13	24.23	24.6676	24.1582								24.352	0.275724
PTGS2	E14	26.9106	27.3268	26.6753								26.9709	0.329906
PTK2	E15	22.2799	23.3736	22.5667								22.74	0.567099
RAB22A	E16	21.6938	22.5211	21.9515								22.0555	0.423298
RAB5A	E17	21.3814	22.1914	22.8352								22.136	0.728531
RASA1	E18	26.1716	27.476	26.195								26.6142	0.746433
RECK	E19	23.0955	23.5436	23.2191								23.2861	0.231451
RHOA	E20	18.27	19.1644	18.3998								18.6114	0.483262
SERPINE1	E21	18.2558	19.8283	18.1413								18.7418	0.942663
SGPL1	E22	22.4279	23.3371	22.4343								22.7331	0.523079
SIRT1	E23	24.9408	25.6832	25.1166								25.2469	0.387985
SMO	E24	23.0807	24.6646	23.6128								23.786	0.806018
SNAI2	G01	22.5061	24.1169	22.7587								23.1273	0.866298
SOCS3	G02	22.4051	22.9453	22.2268								22.5258	0.374145
SOX2	G03	28.1459	27.9428	29.1309								28.4065	0.635476
SOX4	G04	24.6903	25.7339	24.9114								25.1119	0.549881
SP1	G05	36.3828	Undetermined	39.3336								35	0
SPARC	G06	17.3128	17.6939	16.754								17.2536	0.472735
TGFB2	G07	23.1469	24.5285	23.448								23.7078	0.726532
TGFBR2	G08	22.6849	23.6228	22.9246								23.0774	0.487287
THBS1	G09	19.1054	20.8111	18.7119								19.5428	1.11588
TIMP3	G10	36.2539	37.647	32.5962								34.1987	1.38784
TLR4	G11	26.2033	27.1305	26.5963								26.6434	0.465344
TNC	G12	22.6582	24.0634	22.1575								22.9597	0.98805
TPPP3	G13	36.4784	36.6786	38.0966								35	0
TRAF6	G14	34.8377	38.1533	34.8167								34.8848	0.100317
VCAM1	G15	18.6278	18.7366	18.5738								18.646	0.0828998
WNT1	G16	Undetermined	Undetermined	32.5369								34.179	1.42208
XBP1	G17	19.5794	20.4844	19.5859								19.8832	0.520617
ZEB1	G18	26.2614	26.5646	26.6085								26.4782	0.189023
ZEB2	G19	24.1384	24.514	24.0613								24.2379	0.242181
ZIC3	G20	Undetermined	Undetermined	Undetermined								35	0
ERBB3	G21	Undetermined	Undetermined	Undetermined								35	0
ESR1	G22	38.5083	Undetermined	Undetermined								35	0
ETS1	G23	23.8443	25.4959	24.4846								24.6083	0.832707
EZH2	G24	21.1192	22.4402	22.1977								21.919	0.703184
FABP4	I01	30.6731	31.1639	31.9286								31.2552	0.632704
FAS	I02	28.1869	28.903	27.9442								28.3447	0.49846
FGF7	I03	Undetermined	Undetermined	32.058								34.0193	1.69854
FOXA2	I04	Undetermined	Undetermined	Undetermined								35	0
FOXO1	I05	25.7175	27.2407	25.7155								26.2246	0.879991
FZD3	I06	28.0242	28.4111	28.1891								28.2081	0.194127
GADD45A	I07	24.9878	26.4941	24.9856								25.4892	0.870272
GATA6	I08	24.3918	24.9694	24.2357								24.5323	0.3865
GLI1	I09	27.1051	27.6912	26.977								27.2577	0.380771
HDAC1	I10	19.9516	20.712	19.9168								20.1935	0.449415
HES1	I11	34.0978	34.953	33.6262								34.2257	0.672607
HMGA2	I12	20.8242	21.873	21.2835								21.3269	0.525746
HOXA11	I13	26.3391	26.9211	25.957								26.4057	0.485483
HOXA9	I14	22.5133	23.2951	22.6127								22.8071	0.425594
HOXB5	I15	30.0691	33.3329	29.9525								31.1181	1.91889
HOXB7	I16	24.6373	25.2377	24.8244								24.8998	0.307211
HOXB8	I17	26.827	27.1101	26.9673								26.9681	0.141524
HOXC8	I18	26.1015	27.0891	25.8492								26.3466	0.655317
HOXD10	I19	23.5841	24.4022	23.5095								23.8319	0.495289
HRAS	I20	23.9973	24.6113	24.0723								24.2269	0.334934
ICAM1	I21	21.4039	22.4917	21.3308								21.7421	0.650188
IFI27	I22	25.7387	26.4004	26.3794								26.1729	0.376105
IGF1	I23	Undetermined	Undetermined	Undetermined								35	0
IGF1R	I24	24.3881	25.9067	24.5583								24.951	0.831998
IGF2	K01	Undetermined	32.3496	32.6506								33.3334	1.45113
IGF2BP1	K02	30.7729	31.9209	31.8219								31.5052	0.636174
IKBKE	K03	29.1745	29.9297	29.2746								29.4596	0.410217
IL1B	K04	26.6587	26.937	26.7022								26.766	0.149678
IL24	K05	30.2697	30.4431	31.3066								30.6732	0.55542
IL6	K06	19.1228	20.5807	19.1485								19.6173	0.834384
IL6R	K07	27.5321	28.8515	28.1619								28.1818	0.65989
ITGB1	K08	29.8306	32.5121	29.8397								30.7275	1.54553
ITGB3	K09	21.0846	21.8094	20.911								21.2683	0.476582
ITGB8	K10	23.1413	23.9212	23.1109								23.3911	0.459276
JAG1	K11	22.9615	23.9603	22.6499								23.1906	0.684562
JMY	K12	23.9713	23.6813	23.7485								23.8004	0.151825
JUN	K13	24.6788	25.5355	24.1521								24.7888	0.698244
KIT	K14	30.3389	31.7509	30.0343								30.708	0.915879
KRAS	K15	24.0716	24.4906	24.0112								24.1911	0.261125
LAMC2	K16	20.4965	21.8024	20.3255								20.8748	0.80791
LPL	K17	34.9151	32.9528	31.0391								32.969	1.93809
LRP1	K18	27.0375	27.2689	26.5171								26.9411	0.385069
MACC1	K19	32.6947	32.5853	30.3721								31.884	1.31051
MAGEA3	K20	21.0175	21.796	21.1641								21.3259	0.413667
MAP2K1	K21	21.6341	22.6752	21.8839								22.0644	0.543539
MAPK1	K22	20.8652	21.6724	20.7357								21.0911	0.507592
MAPK11	K23	29.3145	30.4877	28.3965								29.3995	1.04819
MAPK14	K24	22.4861	23.383	23.0474								22.9721	0.453156
MAPK3	M01	21.9745	22.2495	22.1209								22.115	0.137632
MAPK7	M02	26.1027	27.1794	26.3265								26.5362	0.568168
MAPK8	M03	24.3572	25.086	24.8699								24.771	0.374305
MCL1	M04	29.0594	29.638	28.1172								28.9382	0.767654
MDM4	M05	25.9927	27.127	25.9725								26.3641	0.660804
MET	M06	21.8724	23.0359	21.7204								22.2096	0.719632
MMP1	M07	30.8222	30.6335	31.559								31.0049	0.489054
MMP10	M08	29.2707	29.6729	28.953								29.2989	0.360766
MMP13	M09	25.4896	25.2812	25.4709								25.4139	0.115276
MMP16	M10	26.1355	26.8008	26.1758								26.3707	0.373027
MMP2	M11	27.7816	28.0495	29.2742								28.3684	0.795754
MMP9	M12	26.0138	26.7745	26.5613								26.4498	0.392399
MTA1	M13	25.3425	26.2184	25.2227								25.5945	0.543608
MTSS1	M14	21.6162	22.6421	22.2982								22.1855	0.522139
NANOG	M15	30.662	31.849	29.207								30.5727	1.32329
NOTCH1	M16	25.9167	26.7581	25.8113								26.162	0.518885
NOTCH2	M17	22.7995	24.0091	22.9667								23.2584	0.655461
P2RX7	M18	31.5526	30.3505	30.6699								30.8577	0.622661
PAK1	M19	23.9223	24.4457	23.9046								24.0909	0.307463
PARP8	M20	28.6108	28.9614	27.7118								28.428	0.64452
PDCD4	M21	22.9146	23.7131	23.1236								23.2504	0.414037
PHB	M22	18.4445	18.9154	18.787								18.7156	0.243436
PIK3R1	M23	24.6039	25.1326	24.8824								24.8729	0.264451
MYC	M24	22.2648	23.6914	22.727								22.8944	0.727882
KLF4	O01	23.9284	25.7935	24.03								24.584	1.04872
TGFB1	O02	22.4296	23.4078	22.3795								22.7389	0.579767
AR	O03	31.8926	32.4322	31.4868								31.9372	0.474317
MTPN	O04	21.6611	22.9589	21.5911								22.0703	0.770283
RTL1	O05	31.5912	31.7473	29.6043								30.981	1.19475
PTPN11	O06	21.4732	22.2794	21.8062								21.853	0.405135
BIRC5	O07	18.6646	20.6611	18.9623								19.4293	1.07706
POU5F1	O08	30.0248	30.3619	32.4665								30.9511	1.32322
PPARG	O09	31.2133	31.6021	29.6465								30.8207	1.03525
VEGFA	O10	32.4564	31.1044	31.2114								31.5907	0.751589
Actb	O11	13.1379	14.0655	13.8314								13.6782	0.482398
Act b	O12	13.2068	13.8793	13.5239								13.5367	0.336391
B2m	O13	15.5548	15.3553	15.4062								15.4388	0.103666
B2 m	O14	15.4078	15.4088	15.5937								15.4701	0.107076
Gapdh	O15	13.1394	13.4714	13.3001								13.3036	0.166049
Gapd h	O16	12.9953	13.4928	13.1505								13.2129	0.254538
Gusb	O17	21.2596	21.6334	22.0985								21.6639	0.42027
Gus b	O18	21.0374	21.6614	21.1383								21.279	0.33493
Hsp90ab1	O19	15.6324	16.5301	16.1498								16.1041	0.450596
Hsp90ab 1	O20	15.5792	16.5309	15.6873								15.9324	0.521091
RTC	O21	14.629	14.3299	14.8775								14.6121	0.274194
RTC	O22	14.2496	14.6921	14.8713								14.6043	0.320014
GDC	O23	Undetermined	Undetermined	Undetermined								35	0
GDC	O24	Undetermined	Undetermined	Undetermined								35	0

## Sheet: Results
mRNA ID	Well	AVG ΔCt (Ct(GOI) - Ave Ct (HKG))		2^-ΔCt		Fold Difference	T-TEST	Fold Up- or Down-Regulation
		sh-URRCC	sh-control	sh-URRCC	sh-control	sh-URRCC /sh-control	p value	sh-URRCC /sh-control
ABCG2	A01	17.403	16.1255	5.77005e-06	1.39879e-05	0.412502	0.00639332	-2.42423
AGTR1	A02	20.6603	20.0897	6.03426e-07	8.96197e-07	0.673318	0.0176423	-1.48518
AHR	A03	7.53338	6.92507	0.00539791	0.00822898	0.655963	0.0425037	-1.52448
AKT3	A04	10.2867	10.1221	0.000800534	0.000897325	0.892134	0.576324	-1.12091
ANXA11	A05	4.96265	4.86063	0.0320695	0.0344194	0.931727	0.786789	-1.07328
BCL2	A06	13.812	13.6823	6.95321e-05	7.60715e-05	0.914036	0.683186	-1.09405
BCL2L1	A07	6.89578	7.24553	0.00839774	0.00658991	1.27433	0.52172	1.27433
BCL2L2	A08	9.4732	9.1977	0.00140697	0.00170301	0.826166	0.361385	-1.21041
BCL6	A09	13.7104	14.1243	7.46028e-05	5.59972e-05	1.33226	0.474074	1.33226
BDNF	A10	14.3902	13.6928	4.65707e-05	7.55169e-05	0.616693	0.256321	-1.62155
BNIP3	A11	4.92532	4.88614	0.0329103	0.0338162	0.97321	0.823234	-1.02753
CAPRIN1	A12	6.07733	6.01816	0.0148095	0.0154295	0.959815	0.864623	-1.04187
CARD10	A13	13.3883	13.075	9.32646e-05	0.000115884	0.804809	0.627626	-1.24253
CASP3	A14	12.3036	11.7592	0.000197806	0.000288493	0.685652	0.0480971	-1.45847
CASP9	A15	10.0256	9.61303	0.000959372	0.001277	0.751272	0.207422	-1.33108
CCL4	A16	17.3572	16.8636	5.95603e-06	8.386e-06	0.710235	0.610299	-1.40798
CCND1	A17	6.39751	6.76075	0.011862	0.00922172	1.28631	0.512755	1.28631
CCND2	A18	20.6603	19.7611	6.03426e-07	1.12542e-06	0.536179	0.0250716	-1.86505
CCND3	A19	6.78148	6.64761	0.00909012	0.00997402	0.91138	0.425639	-1.09724
CCNE1	A20	10.197	9.27589	0.000851934	0.00161317	0.528113	0.11785	-1.89354
CCNE2	A21	9.02209	8.37904	0.00192345	0.00300371	0.640357	0.420709	-1.56163
CCNG1	A22	10.6104	9.9128	0.000639666	0.00103741	0.616599	0.202306	-1.6218
CD276	A23	14.7643	14.8697	3.59338e-05	3.34017e-05	1.07581	0.850095	1.07581
CD34	A24	15.0923	15.6603	2.86263e-05	1.93093e-05	1.48251	0.355169	1.48251
CD40LG	C01	20.5665	20.0897	6.43977e-07	8.96197e-07	0.718566	0.040622	-1.39166
CD44	C02	11.911	11.3707	0.000259685	0.000377628	0.687673	0.501435	-1.45418
CD46	C03	7.51902	7.67198	0.00545192	0.00490346	1.11185	0.341891	1.11185
CDC25A	C04	10.0785	9.6891	0.00092482	0.00121141	0.763427	0.330678	-1.30988
CDC27	C05	8.89619	8.40986	0.00209885	0.00294022	0.71384	0.130732	-1.40087
CDC34	C06	9.6807	9.81586	0.00121848	0.00110951	1.09822	0.737537	1.09822
CDK2	C07	8.10297	8.46119	0.00363717	0.00283746	1.28184	0.319135	1.28184
CDK4	C08	4.66855	4.46609	0.0393211	0.0452452	0.869067	0.154821	-1.15066
CDK6	C09	12.8191	12.489	0.000138375	0.000173956	0.795461	0.700085	-1.25713
CDKN1A	C10	16.2129	15.2822	1.31653e-05	2.50955e-05	0.524608	0.0323491	-1.90618
CDKN1B	C11	10.748	10.7426	0.000581483	0.000583672	0.996251	0.984543	-1.00376
CDKN1C	C12	15.3285	14.0979	2.43027e-05	5.70324e-05	0.42612	0.0316236	-2.34675
CDKN2A	C13	19.4748	19.0911	1.37244e-06	1.7906e-06	0.766469	0.435722	-1.30468
COL1A1	C14	16.8062	17.5715	8.72626e-06	5.13404e-06	1.69969	0.565708	1.69969
COL1A2	C15	20.6603	20.0897	6.03426e-07	8.96197e-07	0.673318	0.0176423	-1.48518
CORO1A	C16	20.6603	19.1453	6.03426e-07	1.72462e-06	0.349889	0.182768	-2.85805
CTBP1	C17	12.9911	13.7991	0.000122822	7.01548e-05	1.75073	0.381284	1.75073
CTGF	C18	7.81728	8.88095	0.00443368	0.00212113	2.09024	0.00947525	2.09024
CTNNB1	C19	6.36739	6.69414	0.0121123	0.00965747	1.25419	0.308604	1.25419
CYP3A4	C20	14.3709	13.6284	4.71976e-05	7.89644e-05	0.597707	0.0424924	-1.67306
CYP7A1	C21	19.7481	19.4478	1.13558e-06	1.39839e-06	0.812059	0.797599	-1.23144
DICER1	C22	16.1243	16.031	1.39989e-05	1.49343e-05	0.93737	0.813121	-1.06681
DKK1	C23	20.6603	20.0897	6.03426e-07	8.96197e-07	0.673318	0.0176423	-1.48518
DLL1	C24	18.5427	18.3145	2.61869e-06	3.0675e-06	0.853689	0.872776	-1.17139
DMTF1	E01	12.4718	11.9918	0.00017604	0.000245539	0.716953	0.1459	-1.39479
DNMT3B	E02	14.221	13.8385	5.23681e-05	6.8265e-05	0.767131	0.365052	-1.30356
DUSP1	E03	16.4895	17.3429	1.08685e-05	6.01543e-06	1.80677	0.356522	1.80677
DUSP10	E04	9.6861	9.68886	0.00121393	0.00121161	1.00191	0.993742	1.00191
E2F1	E05	11.4142	11.3126	0.000366426	0.000393152	0.93202	0.764037	-1.07294
E2F2	E06	5.25396	4.94768	0.026206	0.032404	0.808726	0.555358	-1.23651
E2F3	E07	15.86	16.4859	1.6814e-05	1.08955e-05	1.54321	0.604557	1.54321
EGFL7	E08	19.3943	17.6228	1.45124e-06	4.9546e-06	0.292909	0.00553322	-3.41403
EGFR	E09	5.93847	5.44155	0.0163058	0.0230107	0.708617	0.211574	-1.4112
EGR2	E10	11.7998	11.3977	0.000280483	0.000370647	0.756739	0.656338	-1.32146
PPP1CA	E11	5.78257	5.4953	0.0181666	0.0221692	0.819449	0.214982	-1.22033
PSMD9	E12	6.81761	6.83714	0.00886531	0.00874615	1.01362	0.908567	1.01362
PTEN	E13	9.20094	9.44164	0.00169919	0.00143808	1.18156	0.221042	1.18156
PTGS2	E14	12.4222	12.0606	0.000182205	0.000234105	0.778303	0.0799673	-1.28485
PTK2	E15	7.94199	7.82973	0.00406651	0.00439558	0.925136	0.693712	-1.08092
RAB22A	E16	7.52624	7.14513	0.0054247	0.00706481	0.767848	0.132782	-1.30234
RAB5A	E17	6.91373	7.22568	0.00829392	0.00668116	1.24139	0.460154	1.24139
RASA1	E18	11.8531	11.7039	0.000270303	0.000299763	0.901721	0.701716	-1.10899
RECK	E19	8.63628	8.37576	0.00251317	0.00301054	0.834792	0.00326323	-1.1979
RHOA	E20	3.56614	3.70106	0.0844276	0.0768898	1.09803	0.602892	1.09803
SERPINE1	E21	3.31887	3.83145	0.100212	0.0702453	1.4266	0.44021	1.4266
SGPL1	E22	8.24522	7.82281	0.00329566	0.00441672	0.746178	0.130977	-1.34016
SIRT1	E23	10.8583	10.3365	0.000538681	0.000773376	0.696531	0.123316	-1.43569
SMO	E24	9.14645	8.87572	0.00176459	0.00212884	0.828896	0.749616	-1.20642
SNAI2	G01	7.75314	8.21694	0.00463523	0.00336089	1.37917	0.538377	1.37917
SOCS3	G02	7.36288	7.61544	0.00607506	0.00509944	1.19132	0.270696	1.19132
SOX2	G03	15.1927	13.4962	2.67026e-05	8.65453e-05	0.308539	0.0660296	-3.24108
SOX4	G04	9.72108	10.2016	0.00118485	0.000849228	1.3952	0.270765	1.3952
SP1	G05	19.6276	20.0897	1.23456e-06	8.96197e-07	1.37756	0.673353	1.37756
SPARC	G06	2.30838	2.34326	0.201887	0.197065	1.02447	0.896725	1.02447
TGFB2	G07	8.40412	8.7975	0.00295195	0.00224744	1.31347	0.525572	1.31347
TGFBR2	G08	8.45951	8.16709	0.00284076	0.00347905	0.816533	0.372398	-1.22469
THBS1	G09	4.5151	4.63247	0.0437341	0.0403169	1.08476	0.853519	1.08476
TIMP3	G10	19.8547	19.2884	1.05471e-06	1.56175e-06	0.67534	0.659529	-1.48073
TLR4	G11	12.5998	11.733	0.000161091	0.000293767	0.548361	0.0678082	-1.82362
TNC	G12	7.64186	8.04936	0.00500691	0.00377486	1.32638	0.533786	1.32638
TPPP3	G13	19.0006	20.0897	1.90649e-06	8.96197e-07	2.12732	0.369245	2.12732
TRAF6	G14	19.6029	19.9745	1.25587e-06	9.70694e-07	1.29378	0.584513	1.29378
VCAM1	G15	4.54353	3.73573	0.0428807	0.0750645	0.571252	0.0375344	-1.75054
WNT1	G16	17.4499	19.2686	5.58548e-06	1.58329e-06	3.52777	0.12004	3.52777
XBP1	G17	5.53653	4.9729	0.0215446	0.0318425	0.676599	0.0799934	-1.47798
ZEB1	G18	12.1085	11.5679	0.000226452	0.000329402	0.687464	0.00985451	-1.45462
ZEB2	G19	9.86351	9.32758	0.00107347	0.00155639	0.689714	0.0489887	-1.44988
ZIC3	G20	20.6603	20.0897	6.03426e-07	8.96197e-07	0.673318	0.0176423	-1.48518
ERBB3	G21	19.7862	20.0897	1.10601e-06	8.96197e-07	1.23412	0.732722	1.23412
ESR1	G22	20.6603	20.0897	6.03426e-07	8.96197e-07	0.673318	0.0176423	-1.48518
ETS1	G23	9.78868	9.69799	0.00113061	0.00120397	0.939071	0.882486	-1.06488
EZH2	G24	6.99108	7.00872	0.00786095	0.00776541	1.0123	0.96137	1.0123
FABP4	I01	16.2677	16.3449	1.26742e-05	1.20145e-05	1.05491	0.93235	1.05491
FAS	I02	13.8403	13.4344	6.81779e-05	9.03319e-05	0.754749	0.251645	-1.32494
FGF7	I03	20.6603	19.109	6.03426e-07	1.76852e-06	0.341204	0.187551	-2.9308
FOXA2	I04	20.6603	20.0897	6.03426e-07	8.96197e-07	0.673318	0.0176423	-1.48518
FOXO1	I05	11.4094	11.3143	0.000367635	0.000392704	0.936165	0.836502	-1.06819
FZD3	I06	14.3363	13.2978	4.83427e-05	9.93025e-05	0.486823	0.00350876	-2.05413
GADD45A	I07	9.36359	10.5789	0.00151803	0.000653805	2.32184	0.161637	2.32184
GATA6	I08	10.1194	9.62198	0.000898989	0.0012691	0.708366	0.104116	-1.4117
GLI1	I09	12.3986	12.3474	0.000185208	0.000191892	0.96517	0.927656	-1.03609
HDAC1	I10	5.5403	5.28317	0.0214884	0.0256807	0.836754	0.310238	-1.19509
HES1	I11	20.5964	19.3153	6.30769e-07	1.53286e-06	0.411497	0.0158509	-2.43015
HMGA2	I12	6.81993	6.41661	0.0088511	0.011706	0.756115	0.655494	-1.32255
HOXA11	I13	11.536	11.4954	0.000336756	0.000346368	0.972249	0.917427	-1.02854
HOXA9	I14	8.10035	7.89673	0.00364378	0.0041961	0.868373	0.21849	-1.15158
HOXB5	I15	16.4879	16.2078	1.08802e-05	1.32117e-05	0.823526	0.802982	-1.21429
HOXB7	I16	10.111	9.98947	0.00090422	0.000983718	0.919186	0.27333	-1.08792
HOXB8	I17	12.7143	12.0578	0.000148802	0.00023455	0.634415	0.248295	-1.57625
HOXC8	I18	11.5279	11.4363	0.000338649	0.000360856	0.93846	0.769193	-1.06558
HOXD10	I19	8.59785	8.92159	0.002581	0.00206222	1.25157	0.172098	1.25157
HRAS	I20	9.65281	9.31663	0.00124227	0.00156825	0.792137	0.568867	-1.26241
ICAM1	I21	6.9171	6.83183	0.00827455	0.00877839	0.942605	0.777114	-1.06089
IFI27	I22	8.91411	11.2625	0.00207293	0.000407043	5.09267	0.000289268	5.09267
IGF1	I23	20.6603	20.0897	6.03426e-07	8.96197e-07	0.673318	0.0176423	-1.48518
IGF1R	I24	9.32327	10.0407	0.00156105	0.000949404	1.64424	0.191758	1.64424
IGF2	K01	18.9681	18.4231	1.94994e-06	2.84509e-06	0.685369	0.636181	-1.45907
IGF2BP1	K02	16.5269	16.5949	1.05902e-05	1.01025e-05	1.04827	0.951647	1.04827
IKBKE	K03	15.4184	14.5493	2.28342e-05	4.17092e-05	0.547463	0.0112506	-1.82661
IL1B	K04	12.693	11.8557	0.000151014	0.000269828	0.559668	0.191242	-1.78677
IL24	K05	15.253	15.7628	2.56088e-05	1.79852e-05	1.42388	0.667047	1.42388
IL6	K06	4.93789	4.70699	0.0326246	0.0382874	0.852099	0.790599	-1.17357
IL6R	K07	12.3223	13.2715	0.000195265	0.000101129	1.93085	0.0599448	1.93085
ITGB1	K08	16.4148	15.8171	1.14458e-05	1.73206e-05	0.660817	0.493914	-1.51328
ITGB3	K09	6.38381	6.358	0.0119752	0.0121913	0.982269	0.953461	-1.01805
ITGB8	K10	9.13792	8.48081	0.00177505	0.00279912	0.634146	0.0589458	-1.57692
JAG1	K11	8.87642	8.28024	0.00212781	0.00321662	0.661505	0.197478	-1.51171
JMY	K12	11.4022	8.89006	0.000369486	0.00210778	0.175296	0.00903446	-5.70464
JUN	K13	9.51893	9.87845	0.00136306	0.0010624	1.283	0.494232	1.283
KIT	K14	16.4625	15.7977	1.10738e-05	1.75556e-05	0.630781	0.374319	-1.58534
KRAS	K15	10.1338	9.28082	0.000890067	0.00160766	0.553642	0.0165794	-1.80622
LAMC2	K16	5.94186	5.96447	0.0162675	0.0160146	1.01579	0.966555	1.01579
LPL	K17	15.9223	18.0587	1.61027e-05	3.66266e-06	4.39645	0.147583	4.39645
LRP1	K18	11.7467	12.0308	0.000291008	0.000238979	1.21771	0.619445	1.21771
MACC1	K19	18.0241	16.9737	3.75157e-06	7.76966e-06	0.482848	0.541025	-2.07104
MAGEA3	K20	6.5705	6.41555	0.0105216	0.0117146	0.898162	0.582196	-1.11339
MAP2K1	K21	7.34347	7.15409	0.00615737	0.00702106	0.876985	0.461736	-1.14027
MAPK1	K22	6.48079	6.1808	0.0111966	0.0137846	0.812254	0.405302	-1.23114
MAPK11	K23	15.084	14.4892	2.87906e-05	4.34824e-05	0.662121	0.331581	-1.5103
MAPK14	K24	7.90068	8.0618	0.00418463	0.00374244	1.11815	0.526074	1.11815
MAPK3	M01	6.86491	7.20465	0.00857939	0.00677931	1.26553	0.364232	1.26553
MAPK7	M02	11.6617	11.6259	0.000308653	0.000316413	0.975476	0.936253	-1.02514
MAPK8	M03	10.262	9.86069	0.000814393	0.00107557	0.757175	0.165177	-1.3207
MCL1	M04	14.3952	14.0279	4.64102e-05	5.98673e-05	0.775217	0.759349	-1.28996
MDM4	M05	11.3126	11.4538	0.000393149	0.00035651	1.10277	0.666352	1.10277
MET	M06	7.48167	7.29927	0.0055949	0.00634895	0.881232	0.750843	-1.13477
MMP1	M07	16.51	16.0946	1.07149e-05	1.42906e-05	0.749788	0.521182	-1.33371
MMP10	M08	14.5753	14.3885	4.09625e-05	4.66247e-05	0.878557	0.339072	-1.13823
MMP13	M09	10.1932	10.5036	0.000854134	0.000688815	1.24	0.218454	1.24
MMP16	M10	12.2849	11.4604	0.000200392	0.000354881	0.564675	0.00270873	-1.77093
MMP2	M11	12.9652	13.4581	0.000125053	8.88595e-05	1.40731	0.622975	1.40731
MMP9	M12	11.7969	11.5395	0.000281049	0.000335938	0.836611	0.261571	-1.1953
MTA1	M13	10.5861	10.6842	0.000650541	0.000607758	1.07039	0.829679	1.07039
MTSS1	M14	7.61823	7.27516	0.00508962	0.00645593	0.788364	0.24974	-1.26845
NANOG	M15	17.1292	15.6623	6.97602e-06	1.92827e-05	0.361776	0.109092	-2.76414
NOTCH1	M16	11.7499	11.2517	0.000290353	0.000410107	0.707993	0.22489	-1.41244
NOTCH2	M17	8.58558	8.3481	0.00260305	0.00306882	0.848224	0.664359	-1.17893
P2RX7	M18	14.0434	15.9474	5.92268e-05	1.58259e-05	3.74241	0.0449862	3.74241
PAK1	M19	9.33122	9.18053	0.00155247	0.00172339	0.900821	0.6627	-1.1101
PARP8	M20	13.6459	13.5177	7.80133e-05	8.52656e-05	0.914945	0.74755	-1.09296
PDCD4	M21	8.46062	8.34012	0.00283857	0.00308583	0.919871	0.816407	-1.08711
PHB	M22	4.0579	3.80533	0.0600413	0.0715291	0.839396	0.0694229	-1.19133
PIK3R1	M23	9.96971	9.96262	0.000997282	0.0010022	0.995095	0.953115	-1.00493
MYC	M24	8.25332	7.98411	0.0032772	0.00394952	0.829771	0.572808	-1.20515
KLF4	O01	9.17557	9.67368	0.00172934	0.00122443	1.41236	0.589667	1.41236
TGFB1	O02	7.47735	7.82861	0.00561167	0.004399	1.27567	0.45224	1.27567
AR	O03	15.4623	17.0269	2.215e-05	7.4886e-06	2.95783	0.0203666	2.95783
MTPN	O04	7.36602	7.16001	0.00606186	0.00699235	0.866928	0.58785	-1.1535
RTL1	O05	16.4973	16.0706	1.08096e-05	1.45296e-05	0.743974	0.861	-1.34413
PTPN11	O06	6.78422	6.94263	0.0090729	0.0081294	1.11606	0.511603	1.11606
BIRC5	O07	5.31075	4.51901	0.0251944	0.0436157	0.577645	0.282037	-1.73117
POU5F1	O08	15.9346	16.0408	1.59664e-05	1.48338e-05	1.07635	0.906998	1.07635
PPARG	O09	17.282	15.9103	6.27499e-06	1.62373e-05	0.386456	0.185211	-2.58762
VEGFA	O10	16.1655	16.6804	1.36049e-05	9.52124e-06	1.4289	0.581056	1.4289
Actb	O11	-1.84809	-1.23207	3.60022	2.34904	1.53264	0.0331522	1.53264
Act b	O12	-1.71359	-1.37367	3.27975	2.59128	1.26569	0.107589	1.26569
B2m	O13	0.462071	0.52845	0.725944	0.693299	1.04709	0.745351	1.04709
B2 m	O14	0.62722	0.559783	0.647423	0.678404	0.954332	0.682124	-1.04785
Gapdh	O15	-1.66135	-1.60668	3.16313	3.04549	1.03863	0.575715	1.03863
Gapd h	O16	-1.64474	-1.69747	3.12692	3.24331	0.964114	0.470886	-1.03722
Gusb	O17	6.27386	6.75354	0.0129235	0.00926791	1.39443	0.155363	1.39443
Gus b	O18	6.34321	6.3687	0.012317	0.0121013	1.01783	0.915288	1.01783
Hsp90ab1	O19	1.08417	1.1938	0.471664	0.437151	1.07895	0.50317	1.07895
Hsp90ab 1	O20	1.13264	1.02211	0.456081	0.492394	0.926251	0.609609	-1.07962
RTC	O21	0.477417	-0.29819	0.718262	1.2296	0.584143	0.0879495	-1.71191
RTC	O22	0.477887	-0.306009	0.718028	1.23628	0.580796	0.0395898	-1.72177
GDC	O23	20.6603	20.0897	6.03426e-07	8.96197e-07	0.673318	0.0176423	-1.48518
GDC	O24	20.6603	20.0897	6.03426e-07	8.96197e-07	0.673318	0.0176423	-1.48518
