# Supplementary material for: A positive feed-forward loop between LncRNA-URRCC and EGFL7/P-AKT/FOXO3 signaling promotes proliferation and metastasis of clear cell renal cell carcinoma
Source: Mol Cancer. 2019 Apr 5;18:81. doi: 10.1186/s12943-019-0998-y (PMC6449923; doi:10.1186/s12943-019-0998-y)
Supplement: Supplementary file 11 — Table S8. JMY expression and paitients’ survival time from TCGA KIRC dataset. (XLS 19 kb) [file 12943_2019_998_MOESM11_ESM.xls]

Table S8. JMY expression and paitients�� survival time from TCGA KIRC dataset
id	futime	fustat	JMY
TCGA-BP-4337	0.005479452	1	1.606011
TCGA-EU-5906	0.564383562	0	2.959694
TCGA-CJ-4876	5.356164384	0	0.4731932
TCGA-CZ-4860	0.564383562	1	0.9948046
TCGA-B2-5639	2.747945205	1	0.8927968
TCGA-B0-4817	2.791780822	1	1.979958
TCGA-CZ-5986	1.021917808	0	1.288136
TCGA-BP-5182	3.191780822	0	2.577557
TCGA-BP-4338	7.832876712	0	0.5320702
TCGA-A3-3352	1.536986301	1	1.268815
TCGA-AK-3443	3.898630137	0	5.142338
TCGA-CJ-5677	2.142465753	1	1.502037
TCGA-DV-5567	5.490410959	0	2.870402
TCGA-CJ-6032	9.969863014	0	1.060259
TCGA-A3-3359	6.860273973	0	1.986855
TCGA-B0-5705	12.43013699	0	1.287465
TCGA-CW-5588	5.526027397	0	1.736839
TCGA-CZ-4857	3.923287671	1	2.666255
TCGA-A3-3363	0.873972603	0	3.323693
TCGA-GK-A6C7	0.167123288	0	2.130698
TCGA-DV-A4W0	6.767123288	0	3.591917
TCGA-CJ-4878	5.989041096	0	1.161082
TCGA-CJ-5676	11.14246575	0	1.683691
TCGA-CJ-4905	4.098630137	0	2.541348
TCGA-BP-4346	4.090410959	1	1.539993
TCGA-CJ-5671	10.92328767	0	2.294751
TCGA-B0-4706	0.178082192	1	1.996568
TCGA-B0-5710	6.657534247	0	2.776873
TCGA-BP-4989	0.323287671	0	1.648419
TCGA-BP-5194	1.117808219	0	1.860528
TCGA-AK-3461	6.073972603	0	2.869213
TCGA-B8-5163	2.252054795	0	2.253422
TCGA-B2-3924	2.991780822	0	3.857683
TCGA-BP-4968	4.783561644	0	1.892866
TCGA-A3-3380	1.553424658	0	2.382495
TCGA-CJ-4889	5.331506849	0	3.523396
TCGA-B0-4713	0.553424658	1	1.00811
TCGA-BP-4969	4.915068493	0	2.246668
TCGA-CW-6090	6.991780822	0	1.992226
TCGA-BP-4982	2.778082192	0	2.830421
TCGA-A3-A8OW	0.884931507	0	2.129315
TCGA-BP-5170	6.608219178	0	1.114119
TCGA-B0-4697	1.583561644	1	2.716801
TCGA-BP-4327	0.298630137	1	0.8034946
TCGA-B0-5698	9.947945205	0	0.9807229
TCGA-CZ-5985	5.471232877	0	1.144454
TCGA-BP-4335	1.301369863	1	1.693539
TCGA-CZ-5987	1.219178082	1	0.7290601
TCGA-BP-5202	0.079452055	0	1.341165
TCGA-A3-3376	4.646575342	1	5.380443
TCGA-CZ-5466	1.876712329	0	2.974067
TCGA-B8-5165	2.019178082	0	3.408738
TCGA-G6-A5PC	0.663013699	1	0.6020895
TCGA-A3-3367	6.219178082	0	2.140749
TCGA-B0-5712	7.457534247	0	1.916138
TCGA-A3-3331	4.068493151	0	1.568792
TCGA-B0-5695	5.890410959	0	1.574974
TCGA-B0-5115	4.394520548	0	2.078402
TCGA-DV-5574	5.523287671	0	2.850593
TCGA-CW-5580	5.380821918	1	2.689248
TCGA-BP-4787	1.315068493	1	1.429048
TCGA-CJ-4893	2.054794521	0	2.536596
TCGA-CJ-6030	6.298630137	1	2.414634
TCGA-B0-4818	1.397260274	1	1.601987
TCGA-B2-5635	2.068493151	0	3.270951
TCGA-B8-5549	0.531506849	0	1.294347
TCGA-BP-4173	5.18630137	0	1.62951
TCGA-DV-5565	3.64109589	0	1.598298
TCGA-A3-3316	4.090410959	0	1.451882
TCGA-AK-3433	9.339726027	0	3.130081
TCGA-CZ-4861	1.221917808	1	1.413715
TCGA-CJ-4638	1.180821918	1	1.166204
TCGA-BP-5196	2.789041096	0	2.429084
TCGA-BP-4999	3.468493151	0	3.127772
TCGA-B0-4821	3.369863014	1	0.9484904
TCGA-DV-5566	3.830136986	0	1.038197
TCGA-B0-5694	1.315068493	1	1.172016
TCGA-A3-A6NN	0.008219178	0	2.117713
TCGA-BP-5185	3.101369863	0	0.5468603
TCGA-CZ-4856	0.049315068	0	1.343063
TCGA-AK-3434	5.717808219	0	1.684933
TCGA-B8-5550	4.043835616	0	1.602211
TCGA-BP-4170	6.419178082	1	1.470794
TCGA-BP-5181	4.095890411	0	1.020371
TCGA-CW-6088	8.82739726	0	2.440224
TCGA-B0-4836	3.391780822	1	1.152465
TCGA-B0-5084	0.608219178	1	3.604761
TCGA-B0-4843	0.876712329	1	1.185397
TCGA-B8-A7U6	1.356164384	0	1.37336
TCGA-BP-4797	3.032876712	0	2.527666
TCGA-CW-5590	2.945205479	1	2.665391
TCGA-B0-5083	2.863013699	1	2.183738
TCGA-BP-4967	0.561643836	0	1.192946
TCGA-BP-4974	0.578082192	1	4.433504
TCGA-CJ-4875	9.736986301	1	0.8041316
TCGA-MM-A563	1.619178082	0	1.770852
TCGA-B0-5691	9.4	0	4.746379
TCGA-BP-4158	9.252054795	0	1.765129
TCGA-3Z-A93Z	1.054794521	0	1.534541
TCGA-B0-5097	1.821917808	0	2.636621
TCGA-CW-5585	7.147945205	0	4.033484
TCGA-BP-4774	5.164383562	0	1.630045
TCGA-B0-4819	0.501369863	1	2.443085
TCGA-BP-4341	4.353424658	1	1.197827
TCGA-B0-4815	4.350684932	1	1.968766
TCGA-CZ-5465	7.024657534	1	1.290319
TCGA-BP-4992	1.37260274	0	1.729623
TCGA-BP-4998	2.553424658	0	2.591097
TCGA-BP-4776	1.126027397	0	1.709137
TCGA-B0-4718	4.871232877	0	2.452341
TCGA-A3-3324	3.249315068	0	2.108834
TCGA-BP-5191	2.649315068	0	0.7395151
TCGA-A3-3319	3.095890411	0	2.136522
TCGA-B0-4699	0.301369863	1	6.00485
TCGA-B4-5832	0.424657534	0	7.951141
TCGA-CW-5587	6.098630137	0	1.467197
TCGA-BP-4330	5.17260274	0	1.862024
TCGA-CJ-5680	2.104109589	1	2.707322
TCGA-G6-A8L7	5.843835616	0	0.4236039
TCGA-B0-5102	7.57260274	1	2.614474
TCGA-BP-5010	2.405479452	1	1.914242
TCGA-CZ-5989	5.219178082	0	5.153427
TCGA-A3-3347	4.410958904	1	2.914838
TCGA-A3-3373	4.44109589	0	1.246841
TCGA-CJ-4643	4.912328767	0	2.944817
TCGA-B0-4839	4.490410959	1	1.067288
TCGA-BP-4160	7.893150685	0	1.397709
TCGA-CJ-4899	4.18630137	0	4.821422
TCGA-AS-3777	3.391780822	0	1.482604
TCGA-BP-4174	5.147945205	0	0.8452807
TCGA-CJ-5682	10.23561644	0	3.541354
TCGA-BP-4329	2.315068493	1	2.457412
TCGA-CW-6087	0.112328767	1	3.272127
TCGA-CZ-5457	7.545205479	0	3.102377
TCGA-B4-5378	0.479452055	0	4.521478
TCGA-B0-4707	1.643835616	1	2.055436
TCGA-CJ-4873	6.189041096	0	2.246099
TCGA-CJ-4640	9.534246575	0	2.945386
TCGA-B0-4834	5.726027397	1	5.926099
TCGA-AK-3445	6.553424658	0	1.586561
TCGA-AK-3453	6.934246575	0	0.6789084
TCGA-B0-5692	10.80547945	0	1.241972
TCGA-A3-3385	5.460273973	0	3.095732
TCGA-CZ-5458	7.64109589	0	1.846593
TCGA-CZ-4862	8.961643836	0	3.769543
TCGA-B0-5119	4.252054795	0	1.517484
TCGA-BP-4807	0.578082192	0	2.967221
TCGA-CJ-4918	0.254794521	1	3.015981
TCGA-CZ-5461	0.904109589	1	2.370984
TCGA-B8-5158	3.336986301	0	0.9208668
TCGA-B0-4701	0.652054795	1	1.712908
TCGA-B8-5545	4.178082192	0	3.454497
TCGA-B8-5159	1.978082192	0	0.9593438
TCGA-B0-5696	7.147945205	0	0.7986528
TCGA-B0-4691	0.380821918	1	0.7106437
TCGA-CJ-4644	0.920547945	1	1.120753
TCGA-B8-4148	4.164383562	0	1.692749
TCGA-G6-A8L8	2.989041096	1	0.5469011
TCGA-CW-6097	1.564383562	1	2.516641
TCGA-B0-4696	2.37260274	1	0.9533398
TCGA-CJ-5681	1.512328767	1	5.722853
TCGA-CJ-4916	3.761643836	0	1.269448
TCGA-BP-4351	2.657534247	0	1.386337
TCGA-B0-4822	3.043835616	1	1.548717
TCGA-CZ-5468	0.161643836	1	0.7391928
TCGA-B0-4698	0.115068493	1	3.299785
TCGA-A3-3308	0.043835616	0	4.105418
TCGA-B8-4143	1.942465753	1	1.123611
TCGA-CJ-6028	4.452054795	1	3.245312
TCGA-BP-4345	4.153424658	0	2.455277
TCGA-CZ-5460	7.871232877	0	0.8937918
TCGA-MM-A564	1.663013699	0	2.205988
TCGA-BP-4803	0.55890411	0	2.719718
TCGA-CJ-4634	9.583561644	0	2.078578
TCGA-BP-5177	0.802739726	0	2.173442
TCGA-BP-4986	2.150684932	0	2.034363
TCGA-B0-4845	5.44109589	1	1.520965
TCGA-BP-5180	6.2	0	0.3417971
TCGA-CJ-4872	0.893150685	0	2.541039
TCGA-AK-3425	9.15890411	0	0.8257651
TCGA-B8-5546	1.383561644	0	4.350626
TCGA-CJ-6033	0.61369863	1	1.023681
TCGA-BP-4759	6.498630137	0	0.9554148
TCGA-B0-5109	1.608219178	1	2.819521
TCGA-BP-4352	0.942465753	1	1.751758
TCGA-BP-5187	1.112328767	0	1.957658
TCGA-B0-5100	5.24109589	1	2.561422
TCGA-B0-4710	4.808219178	0	1.710253
TCGA-AK-3465	1.010958904	0	4.8303
TCGA-CZ-4866	8.950684932	0	4.415286
TCGA-B0-5709	10.88767123	0	3.092014
TCGA-CW-6093	8.619178082	0	2.416339
TCGA-B0-5699	10.52328767	0	1.737979
TCGA-B4-5835	0.043835616	0	2.536405
TCGA-B0-4833	6.536986301	1	1.314437
TCGA-B8-A54E	2.490410959	0	2.51061
TCGA-CZ-5463	1.81369863	0	1.414692
TCGA-BP-4971	4.073972603	0	2.514548
TCGA-CZ-4859	4.895890411	0	1.99699
TCGA-CJ-4886	5.347945205	0	3.051418
TCGA-B0-4714	0.271232877	1	1.304332
TCGA-A3-3325	3.205479452	1	1.40413
TCGA-B8-5552	2.865753425	0	3.702868
TCGA-AK-3450	4.873972603	0	1.796064
TCGA-CZ-5467	0.2	1	1.557367
TCGA-BP-5198	1.652054795	0	2.306908
TCGA-BP-4355	2.610958904	1	2.456249
TCGA-BP-4790	3.043835616	1	3.758419
TCGA-B4-5844	0.019178082	0	2.13229
TCGA-BP-4354	2.832876712	1	1.645553
TCGA-BP-4325	8.120547945	0	1.038956
TCGA-B4-5836	0.38630137	0	1.521919
TCGA-B0-5085	2.109589041	1	0.5322661
TCGA-CW-5591	6.221917808	0	6.283171
TCGA-B8-4620	2.128767123	0	1.598467
TCGA-BP-4961	5.301369863	0	2.906496
TCGA-BP-4801	3.079452055	0	1.612176
TCGA-B0-5713	7.621917808	0	1.473743
TCGA-A3-A6NL	1.887671233	0	2.687287
TCGA-B8-A8YJ	1.180821918	0	3.292995
TCGA-CJ-5684	6.112328767	0	1.502612
TCGA-BP-4326	4.452054795	1	1.47753
TCGA-A3-A8OV	0.931506849	0	2.05661
TCGA-BP-4331	6.723287671	1	2.261471
TCGA-A3-3306	3.068493151	0	0.4961664
TCGA-BP-4804	3.997260274	0	1.796637
TCGA-B0-5099	1.328767123	1	1.044828
TCGA-BP-4963	5.024657534	0	1.840587
TCGA-CJ-4907	4.106849315	0	3.501885
TCGA-BP-5192	1.956164384	0	2.406574
TCGA-AK-3460	6.871232877	0	1.446424
TCGA-BP-4975	3.926027397	0	1.503536
TCGA-CJ-5686	5.583561644	0	4.565186
TCGA-B0-4844	0.857534247	1	1.377948
TCGA-A3-A6NJ	1.282191781	0	1.464033
TCGA-AK-3440	7.849315068	0	6.610476
TCGA-CJ-4642	8.780821918	0	3.019364
TCGA-CJ-4884	4.819178082	0	1.331236
TCGA-A3-A8OX	0	0	4.243389
TCGA-BP-4763	3.479452055	1	2.179984
TCGA-CZ-5982	6.682191781	0	1.917745
TCGA-AK-3458	3.2	0	0.8261829
TCGA-B0-5095	0.671232877	1	2.712689
TCGA-BP-4768	1.095890411	0	1.274302
TCGA-B0-5075	1.745205479	1	0.9182085
TCGA-CZ-4864	7.753424658	1	1.249124
TCGA-B0-5077	3.608219178	1	1.268507
TCGA-BP-5199	3.712328767	0	2.293686
TCGA-A3-3343	2.589041096	0	0.9820154
TCGA-BP-4770	0.901369863	1	2.22165
TCGA-BP-4987	3.079452055	0	2.02513
TCGA-B0-4842	4.723287671	1	0.5136615
TCGA-AK-3455	1.871232877	1	1.24411
TCGA-AK-3454	2.394520548	0	1.77066
TCGA-B0-4693	0.210958904	1	1.479352
TCGA-BP-4781	5.698630137	0	2.124607
TCGA-B0-5117	4.405479452	0	2.229799
TCGA-CJ-4887	2.553424658	1	0.9894079
TCGA-AK-3451	7.857534247	0	1.502599
TCGA-BP-4771	0.443835616	1	1.833402
TCGA-B0-5697	7.205479452	0	2.498818
TCGA-B8-4153	2.087671233	0	1.323369
TCGA-B0-4703	0.498630137	1	3.249365
TCGA-BP-4167	7.446575342	0	1.513446
TCGA-B0-4847	2.17260274	1	0.7384483
TCGA-DV-5573	3.095890411	0	2.018833
TCGA-BP-5186	1.898630137	0	1.91572
TCGA-B8-A54F	1.421917808	0	1.930513
TCGA-BP-5176	4.356164384	1	1.934458
TCGA-B0-4837	3.775342466	1	1.645387
TCGA-CJ-4908	4.194520548	0	2.81122
TCGA-BP-5008	2.934246575	0	3.145634
TCGA-B0-5702	5.950684932	0	0.6843722
TCGA-CJ-4636	5.271232877	0	1.936049
TCGA-CW-5581	7.668493151	0	2.682737
TCGA-BP-5175	2.553424658	0	1.408186
TCGA-A3-3374	3.6	0	4.637876
TCGA-B2-4101	1.775342466	0	2.004683
TCGA-B0-5400	4.747945205	0	1.395206
TCGA-B0-5088	1.542465753	1	1.790184
TCGA-B2-4099	2.663013699	0	0.5560012
TCGA-BP-4164	2.717808219	1	0.8644346
TCGA-BP-4976	4.471232877	0	4.581972
TCGA-CJ-4890	9.64109589	0	3.210117
TCGA-B8-4621	2.15890411	0	4.081631
TCGA-B0-5701	6.742465753	0	1.096901
TCGA-CJ-5678	1.57260274	1	1.486122
TCGA-BP-4177	4.575342466	0	3.830955
TCGA-BP-4993	0.484931507	0	2.567841
TCGA-DV-5575	4.736986301	0	1.740674
TCGA-CJ-6027	9.904109589	1	1.777761
TCGA-BP-5183	3.536986301	0	0.5496947
TCGA-B0-5106	4.378082192	1	2.831191
TCGA-B0-5108	4.882191781	0	2.193645
TCGA-CW-5583	6.819178082	0	4.485485
TCGA-BP-4962	4.890410959	0	1.377635
TCGA-BP-4347	3.745205479	0	4.020512
TCGA-BP-4334	1.767123288	1	4.920105
TCGA-B8-4622	4.178082192	0	2.585188
TCGA-BP-5009	2.991780822	1	1.245313
TCGA-BP-5001	3.224657534	0	1.956206
TCGA-BP-4973	3.791780822	0	1.434143
TCGA-B0-5081	0.991780822	1	1.969548
TCGA-CZ-5453	6.62739726	1	1.093919
TCGA-B8-4151	3.55890411	0	0.5244504
TCGA-B0-4827	2.424657534	1	2.48393
TCGA-B2-4098	0.139726027	1	5.167766
TCGA-A3-3387	1.690410959	0	2.064282
TCGA-B0-5098	4.339726027	1	6.081438
TCGA-BP-4766	4.005479452	0	1.413172
TCGA-A3-3346	0.375342466	1	1.188937
TCGA-A3-3351	2.493150685	0	1.904448
TCGA-B0-4823	1.243835616	1	2.196844
TCGA-B2-5641	1.797260274	0	1.741521
TCGA-BP-5200	2.912328767	0	1.627643
TCGA-B0-5096	0.18630137	1	0.8872255
TCGA-BP-4765	5.983561644	0	4.148993
TCGA-BP-5000	1.542465753	0	1.623163
TCGA-CJ-4902	4.164383562	0	2.064524
TCGA-CZ-4858	5.767123288	1	0.5687245
TCGA-B2-5636	2.517808219	0	3.77196
TCGA-BP-4349	1.019178082	0	2.02252
TCGA-A3-3322	4.049315068	0	1.308402
TCGA-B0-4824	4.539726027	1	1.474486
TCGA-BP-4972	4.115068493	0	2.297665
TCGA-B2-4102	2.608219178	0	3.586957
TCGA-CJ-5689	4.438356164	1	2.002208
TCGA-CZ-4865	0.454794521	1	1.527532
TCGA-EU-5905	0.326027397	0	4.82369
TCGA-AK-3426	2.424657534	1	1.232567
TCGA-B0-4838	2.284931507	1	1.936847
TCGA-CJ-4885	9.454794521	0	0.8587385
TCGA-A3-3357	7.364383562	0	1.361652
TCGA-A3-3317	4.084931507	0	3.96362
TCGA-CJ-4892	4.167123288	0	1.88673
TCGA-CJ-5679	1.860273973	1	1.033937
TCGA-CW-5589	6.515068493	0	2.465359
TCGA-B0-5110	5.504109589	0	2.871493
TCGA-B0-5399	3.865753425	0	1.253127
TCGA-A3-3328	3.794520548	0	4.629466
TCGA-CJ-4920	0.380821918	1	1.57871
TCGA-BP-4165	8.320547945	0	1.137261
TCGA-BP-4985	2.608219178	1	1.773231
TCGA-BP-4166	0.035616438	0	2.246099
TCGA-CJ-5675	10.78356164	0	0.7807876
TCGA-BP-4970	1.18630137	0	4.495499
TCGA-B0-5711	10.92876712	0	1.884901
TCGA-B8-A54D	2.273972603	0	1.771499
TCGA-CZ-5469	2.591780822	1	1.505001
TCGA-BP-4775	5.049315068	0	1.5831
TCGA-CZ-5462	0.852054795	1	2.971802
TCGA-A3-A6NI	2.789041096	0	0.8940003
TCGA-CJ-4900	4.695890411	1	2.031069
TCGA-BP-4769	5.139726027	0	5.838706
TCGA-CJ-4894	2.304109589	1	2.242894
TCGA-B0-4810	1.309589041	1	1.577851
TCGA-BP-4795	1.698630137	0	3.934677
TCGA-B0-5107	2.539726027	1	0.273858
TCGA-CJ-5683	5.175342466	0	1.421212
TCGA-B0-5094	0.912328767	1	0.976896
TCGA-CJ-4637	6.101369863	1	1.37006
TCGA-A3-3323	3.030136986	0	3.593159
TCGA-BP-4981	3.005479452	1	0.8045692
TCGA-B0-5116	3.490410959	0	2.73863
TCGA-A3-3320	4.131506849	0	3.307772
TCGA-CZ-4854	3.846575342	1	2.121872
TCGA-CZ-5452	4.901369863	0	0.7944139
TCGA-CZ-5451	5.284931507	0	1.412378
TCGA-BP-4760	6.468493151	0	2.743559
TCGA-CJ-4871	6.638356164	0	1.711525
TCGA-B8-A54J	1.446575342	0	1.602518
TCGA-AS-3778	0.117808219	0	2.335111
TCGA-BP-4959	7.287671233	0	1.333251
TCGA-A3-3311	3.263013699	1	1.688492
TCGA-BP-4789	4.079452055	0	3.23143
TCGA-B8-A54H	0.701369863	0	1.600166
TCGA-G6-A8L6	0.857534247	1	1.729383
TCGA-BP-4782	0.969863014	0	2.518633
TCGA-B0-4688	0.276712329	1	0.1969328
TCGA-BP-4991	3.871232877	0	3.139645
TCGA-CZ-5455	1.536986301	1	2.054321
TCGA-CJ-4897	9.153424658	0	2.250043
TCGA-A3-3365	2.391780822	0	2.523167
TCGA-DV-5576	1.991780822	1	3.316019
TCGA-B0-5121	4.068493151	0	2.044667
TCGA-CZ-4863	5.282191781	0	1.693508
TCGA-BP-5007	3.123287671	0	2.300707
TCGA-BP-4761	0.498630137	0	1.708982
TCGA-MM-A84U	1.917808219	0	1.783447
TCGA-B2-5633	2.638356164	0	4.53975
TCGA-A3-3382	1.57260274	0	3.777355
TCGA-B0-5080	0.936986301	1	2.152704
TCGA-BP-5184	3.104109589	0	1.373369
TCGA-A3-3378	1.726027397	0	1.340519
TCGA-BP-5195	2.052054795	0	1.941236
TCGA-A3-A8CQ	0.008219178	0	2.018642
TCGA-B8-A54G	0.145205479	0	0.9649729
TCGA-BP-5004	3.084931507	0	3.84371
TCGA-AK-3431	6.139726027	1	2.334072
TCGA-B0-5120	3.202739726	0	1.84657
TCGA-B0-4811	3.882191781	1	2.243254
TCGA-BP-4995	3.756164384	0	4.155782
TCGA-BP-4162	8.421917808	0	1.672634
TCGA-AK-3428	10.21369863	0	0.6179253
TCGA-B0-4828	0.84109589	1	1.863655
TCGA-BP-4756	1.024657534	0	2.414656
TCGA-B4-5838	0.454794521	0	1.691093
TCGA-A3-3313	2.01369863	1	3.493253
TCGA-B0-4816	3.756164384	1	2.139066
TCGA-BP-5173	0.169863014	1	2.589299
TCGA-DV-A4VZ	1	0	3.00161
TCGA-BP-4762	3.679452055	1	2.795096
TCGA-CJ-4895	3.287671233	1	2.47187
TCGA-CJ-4868	1.769863014	1	1.913426
TCGA-B0-5104	7.539726027	1	1.196456
TCGA-A3-3372	2.01369863	0	2.267687
TCGA-BP-4344	4.564383562	0	2.809296
TCGA-BP-5006	2.301369863	0	1.893291
TCGA-A3-3349	3.794520548	0	3.266117
TCGA-CJ-4888	4.293150685	1	2.517262
TCGA-B4-5834	0.071232877	0	2.715904
TCGA-CZ-4853	2.120547945	0	0.7118259
TCGA-BP-4332	3.104109589	0	1.913914
TCGA-EU-5904	1.509589041	0	3.663401
TCGA-DV-5568	1.01369863	0	1.397565
TCGA-B8-A54K	1.284931507	0	4.191337
TCGA-CJ-4641	4.550684932	1	2.268774
TCGA-CZ-5456	6.635616438	0	2.608757
TCGA-B0-4848	2.419178082	1	1.357579
TCGA-BP-4960	5.950684932	0	0.9364229
TCGA-BP-4163	7.778082192	0	2.830123
TCGA-B8-4146	1.4	0	2.776786
TCGA-B8-5551	0.043835616	0	2.111911
TCGA-CJ-4903	4.271232877	0	1.230103
TCGA-CJ-4869	6.997260274	0	0.9011314
TCGA-A3-3362	4.271232877	0	2.857128
TCGA-B0-5113	3.219178082	0	1.853975
TCGA-B0-4700	5.424657534	1	1.615927
TCGA-BP-4799	3.104109589	1	1.078235
TCGA-CJ-4639	8.846575342	0	3.390804
TCGA-CJ-4901	3.97260274	0	1.679827
TCGA-B0-4690	0.117808219	1	2.534904
TCGA-BP-4777	4.742465753	0	2.376502
TCGA-B0-5092	1.257534247	1	1.269368
TCGA-CJ-4635	3.879452055	0	1.329182
TCGA-DV-5569	0.97260274	0	1.712369
TCGA-BP-5201	2.605479452	0	0.7146833
TCGA-A3-3329	4.449315068	0	1.020079
TCGA-A3-A8OU	0	0	1.095391
TCGA-B4-5843	0.030136986	0	1.589371
TCGA-BP-4161	7.523287671	0	2.761244
TCGA-BP-5189	2.252054795	1	2.260922
TCGA-BP-4798	0.915068493	1	1.836237
TCGA-CJ-4904	9.046575342	0	2.184407
TCGA-BP-4964	5.101369863	0	1.328925
TCGA-BP-5178	5.238356164	1	1.189071
TCGA-BP-4983	3.871232877	0	1.705573
TCGA-CJ-4881	5.517808219	0	2.089859
TCGA-AK-3427	9.816438356	0	1.427798
TCGA-CZ-5454	1.978082192	1	0.8888721
TCGA-AK-3456	3.131506849	0	3.921513
TCGA-CZ-5984	5.663013699	0	1.594228
TCGA-B8-4154	3.780821918	0	0.6558464
TCGA-A3-3307	3.934246575	0	1.431894
TCGA-B0-5703	6.153424658	0	1.670909
TCGA-DV-A4VX	4.454794521	1	1.616917
TCGA-B0-4945	5.876712329	1	3.713399
TCGA-CJ-6031	5.221917808	0	1.954778
TCGA-BP-5169	0.528767123	0	0.831017
TCGA-B8-4619	1.432876712	0	9.262586
TCGA-B0-4852	3.071232877	1	1.613771
TCGA-B0-5402	3.534246575	0	1.830263
TCGA-B8-5164	0.071232877	0	3.904858
TCGA-B0-4846	3.287671233	1	1.893865
TCGA-B0-4814	0.460273973	1	1.310308
TCGA-BP-4965	5.126027397	0	3.389691
TCGA-B0-5812	10.50410959	0	2.757325
TCGA-BP-4343	5.238356164	1	1.758985
TCGA-B0-4694	0.290410959	1	1.510599
TCGA-MW-A4EC	1.364383562	0	2.976307
TCGA-BP-4353	1.02739726	1	2.839602
TCGA-CW-5584	0.449315068	1	1.878156
TCGA-CZ-5464	5.830136986	0	1.606131
TCGA-CJ-4882	5.15890411	0	2.946485
TCGA-B8-5162	0.098630137	0	2.410774
TCGA-A3-3370	6.230136986	0	3.319965
TCGA-B0-5706	8.780821918	0	2.805533
TCGA-B0-5707	10.25753425	0	2.387311
TCGA-BP-4977	1.243835616	0	1.681069
TCGA-BP-4342	6.180821918	1	3.155098
TCGA-A3-3383	2.35890411	0	1.313093
TCGA-AK-3436	9.126027397	0	0.6142239
TCGA-B2-A4SR	1.389041096	0	2.594518
TCGA-BP-4159	7.126027397	1	1.540372
TCGA-CZ-5470	1.057534247	0	1.53822
TCGA-B0-5690	9.293150685	0	2.636788
TCGA-BP-5190	2.769863014	0	1.576323
TCGA-CZ-5988	1.898630137	0	1.87419
TCGA-EU-5907	0.347945205	0	0.3946067
TCGA-BP-4169	1.920547945	1	2.772241
TCGA-CJ-5672	6	1	2.042567
TCGA-T7-A92I	0.975342466	0	3.325645
TCGA-BP-4176	5.356164384	0	1.441551
TCGA-BP-4994	3.583561644	0	5.36952
TCGA-B4-5377	1	0	1.397889
TCGA-B0-5693	11.16164384	0	1.946937
TCGA-CJ-4870	4.104109589	0	1.279453
TCGA-CJ-4891	2.243835616	1	0.8400024
TCGA-B0-4849	0.189041096	1	1.384275
TCGA-AK-3447	3.334246575	0	0.9648439
TCGA-BP-4340	1.539726027	1	1.463369
TCGA-B0-4712	3.663013699	1	1.114054
TCGA-BP-4758	6.049315068	0	1.176657
TCGA-A3-3335	5.167123288	0	0.7108467
TCGA-A3-3358	3.580821918	0	1.403865
TCGA-CZ-5459	4.610958904	0	1.879038
TCGA-6D-AA2E	0.991780822	0	2.692737
TCGA-B0-4813	0.049315068	1	0.7706942
TCGA-BP-5174	6.183561644	0	1.217005
TCGA-CJ-4912	4.539726027	0	0.6667535
TCGA-B2-3923	2.717808219	0	15.73543
TCGA-BP-4784	5.079452055	0	2.627507
TCGA-A3-3326	3.115068493	0	1.571899
TCGA-CJ-4874	6.254794521	0	1.403207
TCGA-B8-5553	1.191780822	0	2.745083
TCGA-B0-4841	0.55890411	1	0.9394189
TCGA-AK-3429	9.117808219	0	0.8712733
TCGA-BP-5168	4.008219178	1	1.193154
TCGA-B8-A54I	0.410958904	0	1.499566
TCGA-B0-5700	4.904109589	0	0.6661393
