# Supplementary material for: A positive feed-forward loop between LncRNA-URRCC and EGFL7/P-AKT/FOXO3 signaling promotes proliferation and metastasis of clear cell renal cell carcinoma
Source: Mol Cancer. 2019 Apr 5;18:81. doi: 10.1186/s12943-019-0998-y (PMC6449923; doi:10.1186/s12943-019-0998-y)
Supplement: Supplementary file 12 — Table S9. EGFL7 expression in ccRCC and normal renal samples from TCGA KIRC dataset. (XLS 26 kb) [file 12943_2019_998_MOESM12_ESM.xls]

Table S9 . EGFL7 expression in ccRCC and normal renal samples from TCGA KIRC dataset
ID	TCGA-CW-5580-11A-02R-1672-07	TCGA-CW-5591-11A-01R-1541-07	TCGA-CZ-5467-11A-01R-1503-07	TCGA-B0-5703-11A-01R-1541-07	TCGA-CW-5585-11A-01R-1541-07	TCGA-CZ-5454-11A-01R-1503-07	TCGA-CW-6087-11A-01R-1672-07	TCGA-B0-5696-11A-01R-1541-07	TCGA-CZ-5457-11A-01R-1503-07	TCGA-CZ-5466-11A-01R-1503-07	TCGA-B0-5706-11A-01R-1541-07	TCGA-CZ-5468-11A-01R-1503-07	TCGA-CZ-5455-11A-01R-1503-07	TCGA-CW-5584-11A-01R-1541-07	TCGA-CZ-5988-11A-01R-1672-07	TCGA-CZ-5461-11A-01R-1503-07	TCGA-CZ-5986-11A-01R-1672-07	TCGA-CJ-5672-11A-01R-1541-07	TCGA-B0-5690-11A-01R-1541-07	TCGA-B0-5699-11A-01R-1541-07	TCGA-CZ-5984-11A-01R-1672-07	TCGA-CZ-4863-11A-01R-1503-07	TCGA-CJ-6030-11A-01R-1672-07	TCGA-B0-5697-11A-01R-1541-07	TCGA-B8-5549-11A-01R-1541-07	TCGA-CW-5581-11A-01R-1541-07	TCGA-B0-5694-11A-01R-1541-07	TCGA-CZ-5465-11A-01R-1503-07	TCGA-CW-6088-11A-01R-1672-07	TCGA-CZ-5453-11A-01R-1503-07	TCGA-CJ-5678-11A-01R-1541-07	TCGA-CJ-5676-11A-01R-1541-07	TCGA-B2-5636-11A-01R-1541-07	TCGA-CJ-5679-11A-01R-1541-07	TCGA-B0-5711-11A-01R-1672-07	TCGA-CW-6090-11A-01R-1672-07	TCGA-B0-5402-11A-01R-1503-07	TCGA-CZ-5452-11A-01R-1503-07	TCGA-CZ-4865-11A-01R-1503-07	TCGA-CZ-5451-11A-01R-1503-07	TCGA-CJ-5677-11A-01R-1541-07	TCGA-CJ-5689-11A-01R-1541-07	TCGA-B8-4622-11A-01R-1758-07	TCGA-B8-5552-11A-01R-1672-07	TCGA-CZ-5470-11A-01R-1503-07	TCGA-CW-5589-11A-01R-1541-07	TCGA-B0-5709-11A-01R-1541-07	TCGA-CZ-5987-11A-01R-1672-07	TCGA-B0-4712-11A-02R-1503-07
expression	15.17479	10.98177	10.52223	25.38282	16.49756	16.02753	7.050379	12.89304	10.9843	9.128103	24.41036	26.04	7.983996	10.80411	11.17234	11.44984	10.53765	9.455364	10.66212	17.36639	16.08807	10.61591	15.18432	15.01913	11.88919	9.709867	19.69098	7.412059	11.27017	9.211241	9.407121	16.92636	10.25673	17.17298	13.1208	6.078351	15.1233	10.01363	13.0266	10.47759	13.91886	18.68334	6.469595	7.407744	8.498597	10.97113	17.25765	13.77265	9.892678
Type	Normal	Normal	Normal	Normal	Normal	Normal	Normal	Normal	Normal	Normal	Normal	Normal	Normal	Normal	Normal	Normal	Normal	Normal	Normal	Normal	Normal	Normal	Normal	Normal	Normal	Normal	Normal	Normal	Normal	Normal	Normal	Normal	Normal	Normal	Normal	Normal	Normal	Normal	Normal	Normal	Normal	Normal	Normal	Normal	Normal	Normal	Normal	Normal	Normal
[truncated: 562 more columns]
