# Supplementary material for: A positive feed-forward loop between LncRNA-URRCC and EGFL7/P-AKT/FOXO3 signaling promotes proliferation and metastasis of clear cell renal cell carcinoma
Source: Mol Cancer. 2019 Apr 5;18:81. doi: 10.1186/s12943-019-0998-y (PMC6449923; doi:10.1186/s12943-019-0998-y)
Supplement: Supplementary file 13 — Figure S4. A: Bioinformatics analysis of potential FOXO3 binding site on URRCC promoter by online software RegRNA 2.0. B: Correlation between URRCC and FOXO3 in mRNA level in cell lines. C and D: The mRNA level of URRCC and EGFL7 were detected by qRT-PCR in A498 and OSRC-2 cells after transfection with si-NC or si-FOXO3. E and F: The mRNA level of URRCC and EGFL7 were detected by qRT-PCR in A498 and OSRC-2 cells after transfection with NC or oe-FOXO3. G and H: Cell apoptosis assays by flow cytometry in A498 cell lines. (ZIP 209 kb) [file 12943_2019_998_MOESM13_ESM.zip]

Archive with 2 entries (2 files):
- Supplementary Figure-R 4_1.pdf
- Supplementary Figure-R 4_2.pdf
